# Supplementary material for: Enablers and barriers for using reusable trocars: a qualitative study of surgeons’ and residents’ perspectives
Source: Surg Endosc. 2026 Jan 26;40(4):3106–23. doi: 10.1007/s00464-026-12571-5 (PMC13053580; doi:10.1007/s00464-026-12571-5)
Supplement: Supplementary file 4 — Supplementary file4 (XLSX 23 KB) [file 464_2026_12571_MOESM4_ESM.xlsx]

## Sheet: Blad1
Barrier	TDF domain	Quote	Enabler	TDF domain	Quote	Enabler type
Reusable trocars are perceived as less user-friendly
Usability
Reduced usability in complex or technically demanding procedures	Beliefs about consequences; skills	“When it gets a bit more difficult, and you have more ports or need to switch frequently. It’s often more convenient to use one that stays in place better, and those are usually the disposables.” (P6)	Reusable trocars are considered suitable for straightforward and less complex procedures	Beliefs about consequences	“If you look at the short procedures - like appendectomies and gallbladder surgery - I mainly do those with reusables.” (P1)	Experience-based
Peritoneal laxity increases technical difficulty when inserting reusable trocars	Skills	“To be honest, the suprapubic five-millimeter reusable trocar is a bit tricky. You need extra skill to insert it properly into the abdominal wall so the peritoneum doesn’t endlessly bunch up around the trocar. In that case, a disposable is easier.” (P2)	Screw-thread reusable trocars provide strong grip when inserted with proper technique	Skills	“Our reusable trocars are screw trocars, and just like a screw works, their core is slightly narrower than the thread around it. So if you make a small incision and insert a screw trocar, it has good grip. But if you don’t use the screw properly, or you make the incision too large, the trocar will slide. And then users say: yeah, but I need a balloon on the trocar and that only comes on disposabl…	Experience-based
Dissatisfaction with reusable trocar usability reinforces disposable use	Reinforcement	“There’s also dissatisfaction with how intuitive the reusable trocars are, which makes people dig in their heels and default to using disposables.” (P2)
Reusable trocars are perceived as incompatible with certain instruments due to mismatched sizing	Belief about consequences	“In our tray, there are standard instruments that could be used for the surgery, but they don’t fit through those reusable trocars. So then you still have to unpack a disposable trocar to get, for example, the clip applier through it, or you have to unpack a disposable clip applier. You want trocars that fit all instruments, or you need a tray that is coordinated—that would make switching much ea…	Reusable trocars are perceived to allow smoother and more reliable instrument insertion	Beliefs about consequences	“We have some disposable designs that are annoying, and there’s not much you can do about it. One of them tapers downward slightly, and it always causes our stapler to kind of get stuck. That’s very irritating, and you don’t have that problem with the design of the reusables.” (P16)	Experience-based
Design and ergonomics
Weight and design reduces usability	Belief about consequences	“I think those reusable trocars really hang heavily on the abdomen. They’re quite heavy because they’re made of some kind of metal. So all in all, I just find the way they feel in the hand, the placement, and the way they hang on the belly during the procedure less comfortable. All of that together makes them less easy to use.” (P8)	The material quality of reusables is perceived as high, contributing to durability	Belief about consequences	“I have the impression that equipment made to be reused is well-made and of high quality. Because if it’s not strong enough, you can’t reuse it properly. So I think the material quality is good.” (P19)	Intuition-based
Reusable trocars are perceived as more complex to handle due to added procedural steps	Belief about consequences	“Reusable trocars are a bit more cumbersome. You have to use a valve, for example, to switch between five and ten millimeters.” (P12)	When reusable trocars match disposables in ease of use, the barrier to switching is perceived as low	Belief about consequences	“If you have a reusable trocar that’s just as good - or nearly equivalent - in terms of ease of use, and the price isn’t much higher than a disposable, then the barrier to switching is very small.” (P15)	Intuition-based
Balloon and outer seal of disposable trocars are perceived to enhance fixation in the abdominal wall	Belief about consequences	“Yes, there’s a little balloon attached to the disposables - inside the abdomen there’s a balloon, and on the outside, some kind of plastic, rubber, or silicone slider that helps fixate it in the abdominal wall. That fixation is useful.” (P2)	The balloon design is viewed as offering limited benefit while increasing incision size	Belief about consequences	“The trocars we use now have this useless little balloon that only requires you to make a slightly larger incision for the patient.” (P3)	Experience-based
Performance
Reducer use in reusable trocars is perceived as error-prone and may lead to leakage during instrument changes	Beliefs about the consequences	“I think the larger reusable trocars are the real pain points because you need a reducer during surgery. If you’re using a smaller instrument, you have to grab a reducer - if you don’t, it leaks like crazy. That extra step often goes wrong, especially when we want to switch from a large to a small instrument in one go." (P3)	Convenient and effective reducer systems support smooth instrument transitions	Beliefs about the consequences	“Another thing I mentioned is that you sometimes have ten or twelve millimeter trocars, but also need to use a five millimeter instrument through them. Reducing the diameter needs to happen in a convenient way. That really varies between disposable trocars and I think that’s very important.” (P2)	Experience-based
Reusable trocars are perceived as more prone to air leakage due to design-related sealing issues	Belief about consequences	“You get more air leakage with the five-millimeter ones if the incision is too large when screwing it in, and with the ten-millimeter ones if the open introduction is too wide. This happens more often with reusables. With disposables, you can use the Veress needle, and the incision in the fascia matches the size of the trocar exactly.” (P1)	Improved cleaning and maintenance of valve systems may help reduce air leakage in reusable trocars	Belief about consequences	“What I often hear from the OR nurses is that the sterilization department struggles to keep the valve system sterile, and the valve system is quite important in terms of air leakage, which is incredibly frustrating during laparoscopic procedures. If you get a lot of leakage and it makes the surgery harder to perform, that will be a major obstacle to implementation.” (P7)	Intuition-based
Reusable screw trocars are perceived as time-consuming to insert and prone to leakage	Belief about consequences	“You could argue that it takes a bit longer to insert the reusables because with the one I’ve used, you really have to screw it in. And the Hasson type sometimes leaks, the larger port sometimes leaks CO₂ because it’s not sealed properly.” (P10)	Proper insertion technique can ensure secure fit and prevent leakage in reusable screw trocars	Belief about consequences	“Our screw-type reusable trocars, if you insert them properly and make a small incision, insert them carefully, they fit tightly. The incision isn’t too big, they don’t slide - yeah, perfect.” (P2)	Experience-based
Mixed perceptions of workflow efficiency with reusable trocars
Surgical culture prioritizes speed	Social/professional role and identity	“I think a lot of surgeons prioritize ease of use and speed. There’s always some pressure on operating time and similar concerns.” (P3)	Some surgeons accept minor delays in favor of sustainability goals	Intentions	“If in the end it takes five extra minutes to be more environmentally conscious and things like that, then I’d still do it.” (P10)	Intuition-based
Reusable trocars perceived as more labor-intensive during post-operative handling	Belief about consequences	“Cleaning up a disposable trocar is a single movement just throw it in the bin. With the reusables, they might have to do something with them in the OR, maybe some rough cleaning for visible debris. They come back from sterilization with some kind of pin inside, which maybe needs to be put back in. OR nurses also have to repack the net that contains all the instruments and trocars, nothing can be…	Post-operative workload with reusable trocars is perceived as manageable by OR staff	Belief about consequences	“I don’t know whether it’s more or less work for the scrub nurse. I don’t think it makes much of a difference.” (P10)	Intuition-based
Risk of accidental disposal of reusable trocars during cleanup phase	Environmental context and resources	“Especially during cleanup, you need to be careful not to roll up the drapes with a trocar still inside. That’s where I see the biggest issues, sometimes a trocar might accidentally get thrown away. We really need to be careful about counting them.” (P5)	Reusabletrocar processing is feasible if aligned with current workflows and counting procedures	Environmental context and resources	“With the sterilization department, it’s really just about whether cleaning the reusables fits into current standards and workflows. If it does, then it’s no problem.” (P3)	Intuition-based
Reusable trocars are perceived to increase workload for Central Sterile Services Department (CSSD)	Belief about consequences	“That will undoubtedly be more work. They need to be cleaned, sent to the CSSD, and packed in a sterile way. So that’s extra work either way.” (P6)	Integration of reusable trocar into existing reusable surgical sets minimizes perceived extra workload	Belief about consequences	“In our hospital, the reusable trocars are already in the tray with all the reusable instruments, so they just get sterilized along with everything else. It’s not an additional sterilization process.” (P15)	Experience-based
Limited exposure and training reduce confidence in using reusable trocars
Lack of exposure to reusable trocars during residency limits familiarity	Environmental context and resources; skills	“So I think residents go for disposable ones, especially in the beginning when they don’t do much laparoscopic surgery. They often don’t even know about reusables or don’t use them, because in many other hospitals reusable trocars aren’t used at all.” (P8)	Reusable trocars are perceived as easy to learn with minimal instruction	Belief about consequences	“That depends on how often you use the trocars, especially the reusables in our case. They do require some skill, not extreme, and you can teach it to any monkey. But you have to be willing to do it, and if it’s handed to you right away, then you need to have done it a few times first. Same goes for the disposables, really.” (P2)	Experience-based
Declining training in open technique limits confidence with reusable trocars	Skills	“Preferably, the first trocar is introduced using the open technique, which also requires a certain skill. I always do it that way, but you can see that fewer and fewer surgeons do it now, because they think using a Veress needle is also safe. So if, for example, your supervisor suddenly asks you to use a reusable trocar for the open introduction, that’s quite difficult.” (P19)	Using reusable trocars promotes retention of open surgical technique	Skills	“And if you ask someone to insert a reusable, then you’re forcing them to do an open introduction, which is also a good technical skill that every surgeon should have, in my opinion. Open surgical introduction simply a technique you should master.” (P1)	Intuition-based
Initial unfamiliarity with reusable trocars creates risk of error	Skills	“The downside of a reusable is that if you’ve never worked with it before and it’s just handed to you by the OR nurse - who may also have never used it - then you can get into trouble… so it really needs a short instruction where you’ve actually held it in your hands at least once.” (P1)	Training by supplier seen as helpful for transition	Skills	“Suppose we make the switch, then the company supplying the trocars should come and give an info session or training on how they work, so we can all hold it in our hands once… and after that, very practically, just start using it in the OR.” (P8)	Intuition-based
Reusable trocars dependent on reliable logistics and availability
Disposable trocars are perceived as offering more logistical independence and ease of access	Belief about consequences	“That’s the advantage of disposables, you can always open a cabinet and there the disposables are. You need less infrastructure for cleaning, transport, and instrument trays that could become unsterile. I think that’s the biggest hurdle.” (P18)	Reusable trocars reduce dependency on supply chains if internal sterilization logistics are well-managed	Belief about consequences	“You don’t have to deal with supply issues from external companies because you’ve got your own sets that you can sterilize. So as long as your facilities are in order, it should be fine.” (P9)	Intuition-based
Delays in repair or replacement of reusable trocars due to supplier dependency	Environmental context and resources	“If a reusable trocar breaks and you’re dependent on certain companies, you can end up waiting endlessly for service before getting your equipment back.” (P17)	No contractual obligations tied to reusable trocars reduces dependency on suppliers	Environmental context and resources	“Well, for the reusable trocars, we just have metal ones in-house that we use routinely. I don’t think any supplier is tied to them anymore, they were delivered years ago, and there are no contracts attached.” (P9)	Experience-based
Decision-making and ownership dynamics hinder adoption of reusable trocars
Surgeons excluded from decisions
Limited involvement of surgeons in trocar procurement decisions	Social influences	“Sometimes we’re simply presented with the fact that certain agreements - about sutures or instruments, for example - have already been made, without all surgeons being informed or involved in testing them beforehand.” (P1)	Surgeon prefers autonomy in choice	Social / professional role and identity	“There are decisions you don’t need to be involved in. As a surgeon, you don’t need to be included in everything, but if something impacts your practice - like trocars -, it’s often nice to be informed.” (P13)	Experience-based
Instrument choice typically excludes residents due to training status	Social / professional role and identity	“I think that decision should lie with the person using the instruments: the surgeon. I don’t think residents need to be involved, since they rotate through many hospitals and learn to use different tools, which is very educational. In my view, the surgeon, gynecologist, urologist, or whoever’s performing the procedure should be involved in making that decision.” (P16)	Senior surgeons’ preferences can drive reusable adoption	Social influences	“Some specialists strongly prefer reusables, so depending on who you’re operating with and what procedure you’re doing, that usually determines what you use.” (P8)	Experience-based
CSSD and procurement challenges
Resistance from CSSD can obstruct adoption of reusable trocars	Social influences	“Definitely the CSSD, they’re the biggest stakeholder. I’ve had quite a battle there. We tried - well, I tried - to introduce reusable trocars two years ago, but in the end it was blocked because they didn’t pass a certain test or inspection. So yes, they’re a key player.” (P17)	Early collaboration with CSSD can facilitate smoother implementation	Social / professional role and identity	“Well, the CSSD obviously has to be involved. But to be honest, I’d rather just present it as a done deal - ‘this is what we’re doing now, let’s move forward.’ Still, they do need to be involved and provide their assessment.” (P18)	Experience-based
Procurement decisions are dominated by cost, limiting clinician and environmental input	Social / professional role and identity	“What I often see in this system is that another department ultimately says, ‘This is the cheapest option, so that’s what you’ll use.’ They follow the board’s direction: either minimize costs, or - if the goal is to present ourselves as a truly green hospital - accept some additional costs and go with reusables.” (P3)	Clinician advocacy and hospital-level mandates support adoption of reusable trocars	Social / professional role and identity	“If the surgeons - and that includes gynecologists and other specialists using trocars - say, ‘We want this,’ then it will have to be implemented. They’re the ones who can ultimately make it happen.” (P7) “Unless the hospital board decides, ‘We just need to switch to as many reusables as possible,’ and then it gets done. So in that sense, things are somewhat driven by hospital-level decisions.” (…	Experience-based
Environmental responsibility seen as organizational
Surgeons feel disconnected from institutional sustainability goals	Social / professional role and identity	“Of course, there’s the environmental impact and the footprint we leave behind. But as a surgeon, I don’t directly notice that - only at the organizational level.” (P17)	Sustainability viewed as a shared professional responsibility	Social / professional role and identity	“Actually, I think that as healthcare professionals, we should think more broadly about health and prevention. If we, as hospitals, are making the world sick through pollution, people will fall ill sooner - and we’ll have to treat them. Hospitals must be aware of how they contribute to environmental harm and how they can reduce it, so they don’t end up treating avoidable illness. That responsibil…	Intuition-based
Hospitals underutilize procurement to promote sustainable design	Social / professional role and identity	“I think hospitals have a real responsibility to tell manufacturers they need to make their products reusable. And if they don’t, just don’t buy from them. That’s what it takes to drive change.” (P19)	Integrating sustainability into procurement criteria facilitates change	Environmental context and resources	“I do think it plays a big role. Hospitals should purchase from suppliers who produce responsibly, preferably locally and sustainably. If that’s not the case, then ideally, you don’t buy from them.” (P14)	Intuition-based
Mandates resisted without evidence
Resistance to mandated use without supporting evidence	Social influences	“I don’t think mandatory use really works. You need to convince people with data and arguments. If that doesn’t work, then your case isn’t strong, so even if you try to mandate it, it likely won’t work.” (P18)	Mandated use is acceptable when aligned with safety and quality	Beliefs about consequences	“Being required to use it? I wouldn’t mind - provided that if it doesn’t work well, you’re allowed to switch, as long as it’s in the interest of patient safety and quality care.” (P13)	Intuition-based
Reliance on voluntary behavior limits change to reusable trocars	Social / professional role and identity	“When it comes to decisions like these, if you leave everything up to the users, nothing will ever change.” (P5)	Top-down decisions are accepted as necessary to drive change	Reinforcement	“At a certain point, I think decisions need to be made from the top, because otherwise people won’t take action themselves. I’m completely fine with that.” (P18)	Intuition-based
Absence of formal policy weakens consistent adoption	Environmental context and resources; Social influences	“If the organization fully supports it and sets the standard as ‘we use reusables now,’ then everyone will have to switch.” (P7)	Uniform policies create clarity and reduce resistance	Environmental context and resources	“I’m pretty flexible with the tools I use, but I do think it’s important for us to work as uniformly as possible. So when I deviate from the hospital’s standard, it feels a bit unsettling.” (P20)	Experience-based
Resistance to change shaped by surgical culture and norms
Resistance to change due to discomfort	Emotion	“There’s always a group of people who aren’t fond of change, and they’ll look for reasons not to change. Whether those reasons are valid, I don’t know, but there are definitely people who just don’t want things to be different.” (P19)	Providing clear rationale and guidance encourages change	Behavioural regulation	“It might also help to give some instructions on how to use them. I think the ‘why’ behind it is really important. If you explain that clearly, I believe many people would be open to it and that would make the transition a lot easier.” (P14)	Intuition-based
Healthcare norms and surgical culture discourage change	Social / professional role and identity	“I know colleagues who use more disposables. One of them, a fellow, really uses a lot and I always call him out on it. He says it’s just for convenience and that the reusable ones are a hassle. He also says he’s not used to them and doesn’t really care about the whole Green OR concept; he just doesn’t find it important.” (P16)	Growing societal and professional awareness increases peer pressure to act sustainably	Social influences	“I think there’s increasing social pressure, since sustainability is a broader societal issue. More and more people are affected by it and want to take action, so yes - I do think the pressure around sustainability is growing.” (P13)	Intuition-based
OR workflows and routines default to disposable trocars, reinforcing habitual use	Social influences; environmental context and resources; Behavioral Regulation; Goals	“It depends on their preference, because often, by the time you start the operation, the OR nurse has already opened a set with all the disposable trocars - since those are still the default, even when reusables are available.” (P7) “People often reach for disposable plastic trocars without much thought, I get the sense it’s not really considered; they just use whatever they’re given.” (P2)	Removing disposable options may shift default behavior toward reusables	Behavioral Regulation; Goals	“If you really want to implement it, I think you should just eliminate the disposable trocars altogether. That way, people won’t have a choice anymore and I think that would make a big difference.” (P8) “It also creates a kind of awareness that you’re trying to minimize disposable use. It might even make you reach for fewer disposables in other areas too - like being less quick to grab extra glov…	Intuition-based
Patient safety dominates instrument choice
Safety considerations drive instrument choice
Reusable trocars are perceived to lack visual feedback offered by transparent disposable tips, reducing reassurance during entry	Belief about consequences	“Because we do an optical introduction, the tip is transparent, so you can actually see whether you are entering the bowel. And of course, if you are in the bowel, you realize it's too late but at least you’ve seen that you’re in it.” (P15)	Transparent tips on disposable trocars are perceived to offer visual reassurance during entry, though this is described as surrogate safety	Belief about consequences	“For the non-open introduction - introduction under vision - and the use of the Veress needle, a disposable is often used that allows you to see the organs during insertion. That is a surrogate - I use that word deliberately - a surrogate safety that many people feel comfortable with.” (P2)	Experience-based
Metal reusables are perceived to pose a theoretical risk of stray current and tissue damage	Belief about consequences	“There’s a theoretical risk of current leakage because they’re metal, whereas plastic trocars don’t conduct. So when using monopolar energy, current could theoretically conduct through the metal trocar and cause off-screen damage. For example, thermal injury to the bowel if it’s nearby. That’s a theoretical drawback of the reusable.” (P6)	Improved insulation in modern reusable trocars has largely addressed concerns about current leakage	Belief about consequences	“Before disposable trocars became widely available, there were occasional problems with current leakage, they weren’t always properly insulated. I think that issue is long resolved, but some people still wonder: is it safe to have metal that could theoretically be in contact with an organ?” (P18)	Intuition-based
Disposable trocars sometimes preferred for patients with higher BMI or in pediatric cases	Beliefs about consequences	“For patients with a higher BMI, there’s a kind of extra part of the trocar that you can cut off to create more working space in specific patients. And for very young children - up to about six years old - disposables can sometimes work better. But those are rare exceptions.” (P7)	Reusable trocars offer ergonomic advantages in patients with limited intra-abdominal space	Beliefs about consequences	“The Hasson trocar can be fixed to the fascia, which allows you to gently lift the abdominal wall. That’s helpful in slim patients where space is tight, you can position it more precisely and even adjust its position during surgery. It gives you more flexibility when working in a very small field.” (P16)	Experience-based
Sustainability deprioritized when clinical ease or safety is at stake	Belief about the consequences	“If choosing a particular trocar makes the procedure more difficult for yourself or less safe for the patient, then I believe patient safety and ease of use should always outweigh the small amount of additional waste it may produce.” (P15)	Meaningful sustainable change starts with small surgical choices	Social / professional role and identity	“I think it’s important because this is a small, simple choice surgeons can make to reduce the environmental impact of surgery. There are many areas where we have less influence - often more policy- or product-related - but this is a clear, hands-on decision we can make. So I think it’s crucial to apply sustainable thinking to these kinds of everyday choices.” (P16)	Intuition-based
Patients focus on safety, not instrument choice
Surgeons perceive that patients prioritize safety and surgical outcomes over sustainability	Memory, attention and decision processes	“During surgery, it doesn’t matter to a patient what instruments are used. They just want a safe and successful operation. They want a surgeon who feels comfortable and confident at the table - that’s really what matters to them.” (P3)	Environmental awareness among patients may support the adoption of reusables	Social influences	“I don’t think patients are told much about the instruments. It probably doesn’t matter much to them either, but I do think they’d appreciate it if we make choices that are better for the environment.” (P10)	Intuition-based
Uncertainty about the environmental benefits of reusables
Sterilization of reusable trocars seen as environmentally harmful	Beliefs about the consequences	“If you have to sterilize it, how much microplastic ends up in the surface water? And how many harmful substances are released into the environment? If you take all potential harms to people and the planet into account and build a decision-making framework around that… well, then it becomes complex. Because if we’re going back to using sterilization chemicals that are highly toxic or release micr…	Disposables produce visible plastic waste and packaging pollution	Beliefs about the consequences	“The downside I see is that it’s all plastic we throw away, not just the trocar itself, but all the packaging around it as well.” (P5) “Of course, it creates a huge amount of waste, and you’re using raw materials just once and then discarding them.” (P3)	Experience-based
Perceived cost savings but upfront investments remain a challenge
High upfront costs are perceived as a barrier despite expected long-term financial savings	Belief about the consequences	“In terms of cost, there’s obviously an initial investment required, and I can see how that might become an issue. In the long run, it’s undoubtedly cheaper but I can also imagine that making that upfront purchase could be a problem for some hospitals.” (P5)	Prior implementation of reusables was driven by financial considerations rather than sustainability	Reinforcement	“At our hospital, reusable trocars have actually been standard for years. That started long before sustainability became a concern - there was a financial motivation behind it at the time." (P9)	Experience-based
